# Supplementary material for: NOTCH1 as a Negative Regulator of Avian Adipocyte Differentiation: Implications for Fat Deposition
Source: Animals (Basel). 2024 Feb 9;14(4):585. doi: 10.3390/ani14040585 (PMC10886207; doi:10.3390/ani14040585)
Supplement: Supplementary file 1 [file animals-14-00585-s001.zip]

Archive with 1 entries (1 files):
- animals-2841143-supplementary.pdf
